# Supplementary material for: Integrating Genome-Scale Metabolic Models with Patient Plasma Metabolome to Study Endothelial Metabolism In Situ
Source: Int J Mol Sci. 2024 May 15;25(10):5406. doi: 10.3390/ijms25105406 (PMC11121795; doi:10.3390/ijms25105406)
Supplement: Supplementary file 1 [file ijms-25-05406-s001.zip]

Archive with 5 entries (5 files):
- Silva-Lance et al-Supplementary Material 1.xlsx
- Silva-Lance et al-Supplementary Material 2.pdf
- Silva-Lance et al-Supplementary Material 3.zip
- Silva-Lance et al-Supplementary Material 4.zip
- Silva-Lance et al-Supplementary Material 5.zip
