# Supplementary material for: Integrating Genome-Scale Metabolic Models with Patient Plasma Metabolome to Study Endothelial Metabolism In Situ
Source: Int J Mol Sci. 2024 May 15;25(10):5406. doi: 10.3390/ijms25105406 (PMC11121795; doi:10.3390/ijms25105406)
Supplement: Supplementary file 1 [file ijms-25-05406-s001.zip › Silva-Lance et al-Supplementary Material 1.xlsx]

## Sheet: ER_&_SL
Essential Reactions (ER)
Total reaction in the model ->		2583
FastSL + ROOM					FastSL + RESOS
		Experimental data					Experimental data
		ER	Non-ER				ER	Non-ER
Simulation	ER	98	183		Simulation	ER	50	111
	Non-ER	163	2139			Non-ER	205	2217
	Prediction ratio					Prediction ratio
	%	86.605				%	87.766
	Fisher's Exact Test					Fisher's Exact Test
	P val	1.423 e-35				P val	5.971261 e-15
Synthetic Lethals (SL)
Total combinations analysed->		17159
FastSL + ROOM					FastSL + RESOS
		Experimental data					Experimental data
		SL	Non-SL				SL	Non-SL
Simulation	SL	29	233		Simulation	SL	17	50
	Non-SL	68	16829			Non-SL	83	17009
	Prediction ratio					Prediction ratio
	%	98.245				%	99.2248
	Fisher's Exact Test					Fisher's Exact Test
	P val	2.537 e-14				P val	5,608733 e-22
			Contingency table structure
			Experimental data
			Essential reaction	Non-essential reaction
		Predicted as essential reaction	True Positive	False Positive
		Predicted as non-essential reaction	False Negative	True Negative
		Prediction ratio
		%	X	<- [(TP+TN)/(TP+TN+FP+FN)] *100
		Fisher's Exact Test
		P val	Y	<- From Fisher's exact test
